# Supplementary material for: Caveolin-1 Influences LFA-1 Redistribution upon TCR Stimulation in CD8 T Cells
Source: J Immunol. 2017 Jun 21;199(3):874–84. doi: 10.4049/jimmunol.1700431 (PMC5523581; doi:10.4049/jimmunol.1700431)
Supplement: Data Supplement [file JI_1700431.zip]

Archive with 2 entries (2 files):
- JI_1700431_Supplemental_Figures_1.pdf
- manifest.xml
